# Supplementary material for: Modeling Effects of Local Extinctions on Culture Change and Diversity in the Paleolithic
Source: PLoS One. 2010 Dec 17;5(12):e15582. doi: 10.1371/journal.pone.0015582 (PMC3003693; doi:10.1371/journal.pone.0015582)
Supplement: Text S1 — Source code. The downloadable file, premo_kuhn_2010.nlogo, runs in NetLogo versions 4.0 and 4.1. NetLogo is freely available from the World Wide Web. (ZIP) [file pone.0015582.s001.zip]

Archive with 1 entries (1 files):
- premo_kuhn_2010.nlogo
